# Supplementary material for: Differentiation of Vespa velutina nigrithorax Colonies Using Volatile Organic Compound Profiles of Hornets and Nests
Source: Insects. 2024 Oct 16;15(10):811. doi: 10.3390/insects15100811 (PMC11508544; doi:10.3390/insects15100811)
Supplement: Supplementary file 1 [file insects-15-00811-s001.zip]

Archive with 1 entries (1 files):
- insects-3188848-supplementary.pdf
